# Supplementary material for: Impact of COVID-19 and Antibiotic Treatments on Gut Microbiome: A Role for Enterococcus spp
Source: Biomedicines. 2022 Nov 2;10(11):2786. doi: 10.3390/biomedicines10112786 (PMC9687172; doi:10.3390/biomedicines10112786)
Supplement: Supplementary file 1 [file biomedicines-10-02786-s001.zip]

Archive with 1 entries (1 files):
- biomedicines-1962242-supplementary.pdf
